# Supplementary material for: Monobody adapter for functional antibody display on nanoparticles for adaptable targeted delivery applications
Source: Nat Commun. 2022 Oct 11;13:5998. doi: 10.1038/s41467-022-33490-8 (PMC9553936; doi:10.1038/s41467-022-33490-8)
Supplement: Supplementary file 4 — Source Data [file 41467_2022_33490_MOESM4_ESM.xlsx]

## Sheet: Figure 2
			MFI (DiI) x 103
	Fig 2D	CD31-NPs	18.6	27.1	8.6	13.3
		Iso-NPs	0.7	0.9	0.6	0.5
		CD31-Mb-NPs	299.1	184.1	340.7	319.3	203.1	238.9	269
		Iso-Mb-NPs	1.1	0.8	3.6	0.4	0.7	1.6
			MFI (DiI)
	Fig 2G	CD31-NPs	1321022	1455662	1346016	817440	1094105	1105739	937763
		Iso-NPs	188511	39271	140417	84476	173702	106064	69106
		CD31-Mb-NPs	4265232623	4373523031	4306883159	4095287971	4047746333	4039431217	3849660702
		Iso-Mb-NPs	135659	51656	184963	159372	321007	92783	103562
			MFI (DiI)
	Fig 2K	CD31-NPs	8.7	14.4	21.9	8.8
		Iso-Mb-NPs	7.3	25.9	4.7
		CD31-Mb-NPs	218.4	275.1	274	246.9	436.1	150.3	250.9	378.2
		Unperfused	1.1	0.9	1.3	0.7	1.3	0.7	0.6	1.4
	Multiple two-tailed T-tests with Bonferroni Correction
	Figure	Condition 1	Condition 2	Biological System	P value	Mean1	Mean2	Difference	SE of Difference	t ratio	df	Adjusted P Value
	2D	CD31-NPs	Iso-NPs	HUVECs	0.00643108	16.9	0.675	16.23	3.967	4.09	6	0.00643108
	2D	CD31-NPs	CD31-Mb-NPs	HUVECs	1.86959e-05	16.9	264.9	-248	30.35	8.17	9	1.86959e-05
	2D	CD31-Mb-NPs	Iso-Mb-NPs	HUVECs	3.22053e-07	264.9	1.367	263.5	24.26	10.86	11	3.22053e-07
	2G	CD31-NPs	Iso-NPs	HUVECs with flow	7.38131e-08	1153964	114507	1039457	89982	11.55	12	7.38131e-08
	2G	CD31-NPs	CD31-Mb-NPs	HUVECs with flow	<0.000000000000001	1153964	4139680719	-4138526756	69519902	59.53	12	<0.000000000000001
	2G	CD31-Mb-NPs	Iso-Mb-NPs	HUVECs with flow	<0.000000000000001	4139680719	149857	4139530862	69519855	59.54	12	<0.000000000000001
	2K	CD31-NPs	CD31-Mb-NPs	Isolated vessel	0.000184784	13.45	278.7	-265.3	46.12	5.752	10	0.000184784
	2K	CD31-Mb-NPs	Iso-Mb-NPs	Isolated vessel	0.000797744	278.7	12.63	266.1	53.82	4.944	9	0.000797744
	2K	Iso-Mb-NPs	Unperfused	Isolated vessel	0.0117668	12.63	1	11.63	3.695	3.148	9	0.0117668

## Sheet: Figure 3
			MFI (DiI)
	Fig 3E	ICAM2-Mb-NPs	125.4	92.4	118.4
		Iso-Mb-NPs	7.3	25.9	4.7
		CD31-Mb-NPs	218.4	275.1	274	246.9	436.1	150.3	250.9	378.2
		Unperfused	1.1	0.9	1.3	0.7	1.3	0.7	0.6	1.4
			MFI (DiI)
	Fig 3J	iso-Mb-NPs on PAECs	4.492	6.831	6.03
		human CD31-Mb NPs on PAECs	6.782	3.909	6.497	8.096	9.253	8.449
		pig CD31-Mb-NPs on PAECs	195.858	232.4	224.726	198.802	195.071	229.051	252.966	260.312	257.226	249.779
		human CD31-Mb-NPs on HUVECs	189.859	210.192	209.333	230.263	244.972	241.377
		pig CD31-Mb-NPs on HUVECs	81.393	91.767	98.526	48.258	51.088	41.974
		iso-Mb-NPs on HUVECs	0.284	0	0.996	0.804	0.793	0.512
		CD31-NPs on HUVECs	12.093	13.157	14.543
		Iso-NPs on HUVECs	0.632	0.432	0.488
	Multiple two-tailed T-tests with Bonferroni Correction
	Figure	Condition 1	Condition 2	Biological System	P value	Mean1	Mean2	Difference	SE of Difference	t ratio	df	Adjusted P Value
	3E	ICAM2-Mb-NPs	CD31-Mb-NPs	HUVECs	0.0129812	278.7	112.1	166.7	53.98	3.088	9	0.0129812
	3E	CD31-Mb-NPs	Iso-Mb-NPs	HUVECs	0.000797744	278.7	12.63	266.1	53.82	4.944	9	0.000797744
	3E	ICAM2-Mb-NPs	Iso-Mb-NPs	HUVECs	0.00117869	112.1	12.63	99.43	12.06	8.248	4	0.00117869
	3E	Iso-Mb-NPs	Unperfused	HUVECs	0.0117668	12.63	1	11.63	3.695	3.148	9	0.0117668
	3J	Iso-Mb-NPs	pCD31-Mb-NPs	PAECs	1.52371e-08	5.784	229.6	-223.8	15.34	14.59	11	1.52371e-08
	3J	Iso-Mb-NPs	hCD31-Mb-NPs	PAECs	0.295871	5.784	7.164	-1.38	1.222	1.13	7	0.295871
	3J	pCD31-Mb-NPs	hCD31-Mb-NPs	PAECs	6.2e-12	229.6	7.164	222.5	10.68	20.83	14	6.2e-12
	3J	pCD31-Mb-NPs	hCD31-Mb-NPs	PAECs (pCD31), HUVECs (hCD31)	0.503413	229.6	221	8.62	12.55	0.6868	14	0.503413

## Sheet: Figure 4
	Fig 4E	No NPs	0	0	0
		Iso-Mb-NPs	1.287	1.146	1.421
		CD31-Mb-NPs	135.684	139.853	139.746
	Multiple two-tailed T-tests with Bonferroni Correction
	Figure	Condition 1	Condition 2	Biological System	P value	Mean1	Mean2	Difference	SE of Difference	t ratio	df	Adjusted P Value
	4E	Iso-Mb-NPs	CD31-Mb-NPs	HUVECs	6.04943e-08	1.285	138.4	-137.1	1.374	99.78	4	6.04943e-08

## Sheet: Figure 5
Microvessels																																Microvessels
	MbK2																				MbK2								MbK2				MbK5
	B1 (Sd6)						B2 (Sd6)						B3 (Sd6)								B1 (Sd6)		B2 (Sd6)		B3 (Sd6)				average B1,B2,B3				B1 (Sd5)						B3 (Sd5)						B5 (Sd5)
	S1		S2		S3		S1		S2		S3		S1		S2		S3				average S1,S2,S3		average S1,S2,S3		average S1,S2,S3								S1		S2		S3		S1		S2		S3		S1		S2		S3
	intensity	area	intensity	area	intensity	area	intensity	area	intensity	area	intensity	area	intensity	area	intensity	area	intensity	area			intensity	area	intensity	area	intensity	area			intensity	area			intensity	area	intensity	area	intensity	area	intensity	area	intensity	area	intensity	area	intensity	area	intensity	area	intensity
red average in vessel (green mask applied) norm to vessel area	291.76	0.295742	295.742	0.293971	387.048	0.349737	299.288	0.328409	292.629	0.321114	330.408	0.335766	277.197	0.324837	242.142	0.26759	272.679	0.292528		average	324.85	0.31315	307.442	0.32843	264.006	0.294985		average	298.766	0.312188		red average in vessel (green mask applied) norm to vessel area	527.252	0.583806	479.535	0.53801	544.055	0.577447	554.246	0.602805	610.12	0.634194	496.533	0.536308	564.137	0.634129	520.772	0.583442	518.787
stdev	199.021	0.191662	219.271	0.208332	257.17	0.215649	120.514	0.129395	119.255	0.129319	135.183	0.134879	105.818	0.117778	95.3363	0.108002	112.58	0.115987		stdev	53.902	0.0316976	20.1663	0.00732594	19.069	0.0287027		stdev	40.6864	0.0260923		stdev	150.129	0.132422	145.194	0.146007	167.609	0.128585	156.501	0.141825	184.034	0.155658	195.8	0.179838	157.551	0.139553	182.128	0.166635	193.866
sum red in vessel (green mask applied)	9778899070	9927268	6388628420	6523951	14592389457	13446988	15959706910	17649736	16600698235	18441793	17385564435	17819586	9824086487	11650121	5723490805	6393331	7065028862	7610147														sum red in vessel (green mask applied)	18137823471	20465831	13121646549	15008766	18621092588	20121047	14152069739	15370341	12925472133	13436087	10713035042	11595476	11464920736	13047840	20806539824	23703287	20382332911
sum far red area	31322110		22369485		38225251		53937623		56897404		53158936		36051077		23522844		25683031															sum far red area	36489111		28338861		34727440		26545096		21267267		20936377		20376280		40803624		43426676
sum red/sum far red area	312.204	0.316941	285.596	0.291645	381.747	0.351783	295.892	0.327225	291.765	0.324124	327.049	0.335213	272.505	0.323156	243.316	0.271792	275.085	0.29631		average	326.516	0.320123	304.902	0.328854	263.635	0.297086		average	298.351	0.315354		sum red/sum far red area	497.075	0.560875	463.027	0.529618	536.207	0.579399	533.133	0.579028	607.764	0.631773	511.695	0.553843	562.66	0.640345	509.919	0.580911	469.351
																				stdev	49.6478	0.0301949	19.2903	0.00572153	17.6442	0.0256906		stdev	39.4029	0.0245587
sum green in vessel	3110627407	2548029	2140710974	1971273	2823845109	2095549	1961145690	1834356	1528411236	1382708	1368947180	1252708	1000029416	788222	370863484	299313	624322112	578814														sum green in vessel	3564928500	1663760	1592605197	520366	2635758999	845674	3801744520	1847860	2454789340	868548	1243974295	458717	1970218639	734807	2356401584	666356	1769653859
sum green/sum far red area	99.3109	0.0813492	95.6978	0.0881233	73.8738	0.0548211	36.3595	0.0340088	26.8626	0.0243018	25.752	0.0235653	27.7392	0.021864	15.7661	0.0127244	24.3087	0.0225368		average	89.6275	0.0747645	29.658	0.027292	22.6047	0.0190417		average	47.2967	0.0403661		sum green/sum far red area	97.6984	0.0455961	56.1986	0.0183623	75.8985	0.0243518	143.218	0.0696121	115.426	0.0408397	59.4169	0.02191	96.6918	0.0360619	57.7498	0.0163308	40.7504
																				stdev	13.7622	0.0176005	5.83017	0.00582861	6.16578	0.00548135		stdev	32.9032	0.0277811
sum far red area - sum green area	28774081		20398212		36129702		52103267		55514696		51906228		35262855		23223531		25104217															sum far red area - sum green area	34825351		27818495		33881766		24697236		20398719		20477660		19641473		40137268		42959952
sum red/(sum far red area-sum green area)	339.851	0.345007	313.196	0.31983	403.889	0.372187	306.309	0.338745	299.032	0.332197	334.942	0.343303	278.596	0.330379	246.452	0.275295	281.428	0.303142		average	352.312	0.345674	313.428	0.338082	268.825	0.302939		average	311.522	0.328898		sum red/(sum far red area-sum green area)	520.822	0.58767	471.688	0.539525	549.59	0.593861	573.022	0.622351	633.641	0.658673	523.157	0.56625	583.71	0.6643	518.385	0.590556	474.45
																				stdev	46.6131	0.0261849	18.9836	0.00558307	19.4274	0.0275426		stdev	45.1283	0.027545
	MbK3																				MbK3								MbK3				MbK6
	B1 (Sd6)						B3 (Sd6)						B5 (Sd6)								B1 (Sd6)		B3 (Sd6)		B5 (Sd6)				average B1,B3,B5				B1 (Sd5)						B3 (Sd5)						B5 (Sd5)
	S1		S2		S3		S1		S2		S3		S1		S2		S3				average S1,S2,S3		average S1,S2,S3		average S1,S2,S3								S1		S2		S3		S1		S2		S3		S1		S2		S3
	intensity	area	intensity	area	intensity	area	intensity	area	intensity	area	intensity	area	intensity	area	intensity	area	intensity	area			intensity	area	intensity	area	intensity	area			intensity	area			intensity	area	intensity	area	intensity	area	intensity	area	intensity	area	intensity	area	intensity	area	intensity	area	intensity
red average in vessel (green mask applied) norm to vessel area	6.55367	0.00394292	5.06122	0.00261958	2.68526	0.00145511	5.32728	0.00336935	6.6515	0.00414775	5.24203	0.00334756	7.50706	0.00429974	6.47337	0.00327396	8.48938	0.00476625		average	4.76672	0.00267253	5.74027	0.00362155	7.48994	0.00411332		average	5.99898	0.00346913		red average in vessel (green mask applied) norm to vessel area	19.8113	0.0144032	15.9006	0.010911	16.3351	0.0124234	22.3474	0.0163696	23.3849	0.0171744	20.6403	0.0151035	45.5268	0.033565	39.3619	0.0273034	31.1867
stdev	16.4819	0.0174222	5.11557	0.00404582	2.93707	0.00193101	6.96698	0.0069554	17.1789	0.0119346	6.51619	0.00666919	8.19679	0.00695719	6.32743	0.00482442	12.3388	0.00928999		stdev	1.95095	0.00124475	0.790299	0.00045583	1.00811	0.000763411		stdev	1.6703	0.000993622		stdev	19.0875	0.0143288	14.9634	0.0113514	21.1764	0.014567	23.2995	0.0182483	19.846	0.0153885	21.2113	0.0157426	33.7637	0.0273819	29.5658	0.02146	24.7067
sum red in vessel (green mask applied)	440551149	230325	302977950	138539	214109098	108782	181684839	112723	216935672	126835	267113603	167962	239012218	129627	178908133	87266	282656244	144492														sum red in vessel (green mask applied)	564686837	408175	605183991	403931	400174731	304970	754858253	548746	722094999	532808	646268082	473229	704350958	517015	576154429	401421	248500793
sum far red area	75814708		57975795		91647194		33731240		38178841		52867175		36994676		29733852		39353176															sum far red area	34293105		46496703		30292357		40104808		38711189		37096773		15783312		14239115		7965144
sum red/sum far red area	5.81089	0.003038	5.22594	0.0023896	2.33623	0.00118696	5.38625	0.0033418	5.68209	0.00332213	5.05254	0.00317706	6.46072	0.00350394	6.01698	0.0029349	7.18255	0.00367167		average	4.45769	0.00220485	5.37363	0.00328033	6.55342	0.00337017		average	5.46158	0.00295178		sum red/sum far red area	16.4665	0.0119025	13.0156	0.0086873	13.2104	0.0100676	18.8221	0.0136828	18.6534	0.0137637	17.4211	0.0127566	44.6263	0.0327571	40.4628	0.0281914	31.1985
																				stdev	1.86037	0.000939244	0.314965	8.99746e-05	0.588287	0.00038617		stdev	1.34329	0.00075841
sum green in vessel	1058841205	752883	864469740	686918	893818695	698550	298722917	270502	334143593	245617	1359259404	1139368	678854509	577203	649962462	503634	897694812	769214														sum green in vessel	1254179551	392682	1417798385	449824	493853543	241434	2553785666	969098	1652952161	676957	1178173822	524360	1261823818	621934	1275276274	610914	467440662
sum green/sum far red area	13.9662	0.00993057	14.9109	0.0118484	9.75282	0.00762216	8.85597	0.00801933	8.75206	0.00643333	25.7108	0.0215515	18.3501	0.0156023	21.8593	0.0169381	22.8112	0.0195464		average	12.8766	0.00980036	14.4396	0.0120014	21.0069	0.0173623		average	16.1077	0.0130547		sum green/sum far red area	36.5724	0.0114508	30.4924	0.00967432	16.3029	0.00797013	63.6778	0.0241641	42.6996	0.0174874	31.7595	0.0141349	79.9467	0.0394045	89.5615	0.0429039	58.6858
																				stdev	2.74622	0.0021161	9.7613	0.00830858	2.34959	0.00200598		stdev	6.40667	0.00554341
sum far red area - sum green area	75061825		57288877		90948644		33460738		37933224		51727807		36417473		29230218		38583962															sum far red area - sum green area	33900423		46046879		30050923		39135710		38034232		36572413		15161378		13628201		7718347
sum red/(sum far red area-sum green area)	5.86918	0.00306847	5.2886	0.00241825	2.35418	0.00119608	5.42979	0.00336881	5.71888	0.00334364	5.16383	0.00324704	6.56312	0.00355947	6.12066	0.00298547	7.32574	0.00374487		average	4.50398	0.0022276	5.4375	0.00331983	6.66984	0.00342994		average	5.53711	0.00299246		sum red/(sum far red area-sum green area)	16.6572	0.0120404	13.1428	0.00877217	13.3166	0.0101484	19.2882	0.0140216	18.9854	0.0140086	17.6709	0.0129395	46.4569	0.0341008	42.2766	0.0294552	32.1961
																				stdev	1.88428	0.000950642	0.277607	6.42861e-05	0.609591	0.000395925		stdev	1.37293	0.000772975
Glomeruli																																Glomeruli
	MbK2																				MbK2								MbK2				MbK5
	B1 (Sd6)						B2 (Sd6)						B3 (Sd6)								B1 (Sd6)		B2 (Sd6)		B3 (Sd6)				average B1,B2,B3				B1 (Sd5)						B3 (Sd5)						B5 (Sd5)
	S1		S2		S3		S1		S2		S3		S1		S2		S3				average S1,S2,S3		average S1,S2,S3		average S1,S2,S3								S1		S2		S3		S1		S2		S3		S1		S2		S3
	intensity	area	intensity	area	intensity	area	intensity	area	intensity	area	intensity	area	intensity	area	intensity	area	intensity	area			intensity	area	intensity	area	intensity	area			intensity	area			intensity	area	intensity	area	intensity	area	intensity	area	intensity	area	intensity	area	intensity	area	intensity	area	intensity
red average in vessel (green mask applied) norm to vessel area	69.0305	0.0607557	296.457	0.218335	245.273	0.156848	711.501	0.673321	671.889	0.658992	871.841	0.778564	718.861	0.742857	440.75	0.480366	575.497	0.533709		average	203.587	0.145313	751.743	0.703626	578.37	0.585644		average	511.233	0.478194		red average in vessel (green mask applied) norm to vessel area	1170.05	0.909683	1002.92	0.907275	1202.3	0.893797	1171.97	0.909089	1194.88	0.906245	951.439	0.886116	1109.19	0.873699	1156.31	0.9354	1360.28
stdev	195.985	0.175755	481.3	0.34723	475.927	0.300195	267.751	0.231293	288.944	0.180849	315.47	0.129862	249.078	0.184853	205.953	0.237213	315.986	0.258464		stdev	119.306	0.0794205	105.876	0.0652924	139.078	0.138738		stdev	264.71	0.269064		stdev	226.18	0.0352994	199.557	0.0618197	229.268	0.0962778	219.653	0.0694006	238.853	0.0799431	268.69	0.0907736	295.559	0.0829157	152.969	0.0577868	318.928
sum red in vessel (green mask applied)	135970394	119165	534822446	382821	1124875268	741424	486607263	463862	1594071608	1602838	3180329489	2741753	1877261527	1911054	1278474852	1397898	1761662077	1681979														sum red in vessel (green mask applied)	2482877322	1926056	1949617603	1782452	2598008495	1923641	4290683139	3386538	6070859969	4628610	3561019454	3334587	2232375575	1780520	4161913008	3337591	3693150625
sum far red area	2343399		1553093		5163108		714463		2427249		3496817		3007765		2764573		3033475															sum far red area	2119405		1975304		2157477		3734904		5081008		3760093		2055237		3562262		2685909
sum red/sum far red area	58.0227	0.0508513	344.36	0.246489	217.868	0.1436	681.081	0.649246	656.74	0.660352	909.493	0.784071	624.138	0.635373	462.449	0.505647	580.741	0.554473		average	206.75	0.14698	749.105	0.697889	555.776	0.565164		average	503.877	0.470011		sum red/sum far red area	1171.5	0.908772	986.996	0.902368	1204.19	0.891616	1148.81	0.906727	1194.81	0.910963	947.056	0.886836	1086.19	0.866333	1168.33	0.93693	1375.01
																				stdev	143.492	0.0978628	139.432	0.0748417	83.6855	0.0655208		stdev	261.585	0.258587
sum green in vessel	119405897	85917	161882620	145426	282101007	245457	17261390	11693	117014370	86802	158708105	116188	227838575	151128	114899868	82834	153753557	133123														sum green in vessel	349554763	141840	170780681	52633	282334923	109837	682365304	281064	789404160	299943	274537198	104723	428421797	179965	434155981	133911	437179973
sum green/sum far red area	50.9541	0.0366634	104.232	0.0936364	54.6378	0.0475406	24.1599	0.0163661	48.2086	0.0357615	45.3864	0.0332268	75.7501	0.0502459	41.5615	0.0299627	50.6856	0.0438847		average	69.9415	0.0592801	39.2517	0.0284515	55.9991	0.0413644		average	55.0641	0.043032		sum green/sum far red area	164.931	0.0669244	86.4579	0.0266455	130.863	0.0509099	182.7	0.0752533	155.364	0.0590322	73.0134	0.0278512	208.454	0.0875641	121.876	0.0375916	162.768
																				stdev	29.7539	0.0302464	13.1458	0.0105427	17.7028	0.0103738		stdev	22.8027	0.0215213
sum far red area - sum green area	2257482		1407667		4917651		702770		2340447		3380629		2856637		2681739		2900352															sum far red area - sum green area	1977565		1922671		2047640		3453840		4781065		3655370		1875272		3428351		2527791
sum red/(sum far red area-sum green area)	60.231	0.0527867	379.935	0.271954	228.742	0.150768	692.413	0.660048	681.097	0.684843	940.751	0.811019	657.158	0.668987	476.734	0.521265	607.396	0.579922		average	222.97	0.158503	771.42	0.718636	580.429	0.590058		average	524.94	0.489066		sum red/(sum far red area-sum green area)	1255.52	0.973953	1014.02	0.927071	1268.78	0.939443	1242.29	0.980514	1269.77	0.968113	974.189	0.912243	1190.43	0.949473	1213.97	0.973527	1461.02
																				stdev	159.93	0.109788	146.754	0.0809601	93.1861	0.0743807		stdev	268.479	0.265707
	MbK3																				MbK3								MbK3				MbK6
	B1 (Sd6)						B3 (Sd6)						B5 (Sd6)								B1 (Sd6)		B3 (Sd6)		B5 (Sd6)				average B1,B3,B5				B1 (Sd5)						B3 (Sd5)						B5 (Sd5)
	S1		S2		S3		S1		S2		S3		S1		S2		S3				average S1,S2,S3		average S1,S2,S3		average S1,S2,S3								S1		S2		S3		S1		S2		S3		S1		S2		S3
	intensity	area	intensity	area	intensity	area	intensity	area	intensity	area	intensity	area	intensity	area	intensity	area	intensity	area			intensity	area	intensity	area	intensity	area			intensity	area			intensity	area	intensity	area	intensity	area	intensity	area	intensity	area	intensity	area	intensity	area	intensity	area	intensity
red average in vessel (green mask applied) norm to vessel area	97.0358	0.0788376	62.5323	0.0435351	84.8199	0.067759	81.6619	0.0699814	121.731	0.122742	127.632	0.102804	101.217	0.086906	93.1906	0.0765418	92.8569	0.0700477		average	81.4627	0.0633772	110.342	0.0985092	95.7547	0.0778319		average	95.853	0.0799061		red average in vessel (green mask applied) norm to vessel area	62.505	0.0569777	58.478	0.0370622	52.545	0.0319073	106.794	0.0863878	44.4092	0.0269244	72.2145	0.0479712	108.006	0.0834213	114.272	0.0895187	96.1825
stdev	77.0646	0.0780158	55.7349	0.0452064	86.5158	0.0850621	60.4751	0.0511074	96.6462	0.129915	72.8401	0.0807769	68.9969	0.0760834	67.0044	0.0729596	63.733	0.0545122		stdev	17.495	0.0180546	25.0121	0.0266414	4.73307	0.00850287		stdev	19.8721	0.022602		stdev	61.3549	0.0734218	51.3844	0.0362982	48.2983	0.031249	89.5797	0.0847575	37.1696	0.0234834	64.3973	0.053903	66.6793	0.0530978	79.8272	0.0636671	50.0894
sum red in vessel (green mask applied)	316230262	253296	306862729	214759	452534318	351810	309763761	261481	542475096	522946	569880702	469013	485899659	420601	363078387	290931	318884406	244959														sum red in vessel (green mask applied)	119301294	106827	176036266	108592	154893847	94723	333440944	266115	169704761	103446	243957867	160135	622103297	486908	669074646	538500	327087377
sum far red area	3813784		4867492		5110980		3905130		4699256		4281527		4334527		4228656		3196071															sum far red area	1944352		3144430		2677617		3386694		4057656		3414649		5921342		6012225		3444618
sum red/sum far red area	82.9177	0.0664159	63.0433	0.0441211	88.5416	0.0688342	79.3223	0.0669583	115.439	0.111283	133.102	0.109543	112.1	0.097035	85.8614	0.0687999	99.7739	0.0766438		average	78.1675	0.0597904	109.288	0.0959282	99.245	0.0808262		average	95.5667	0.0788483		sum red/sum far red area	61.3579	0.0549422	55.9835	0.0345347	57.8476	0.0353759	98.4562	0.0785766	41.8233	0.025494	71.4445	0.0468965	105.061	0.0822293	111.286	0.0895675	94.9561
																				stdev	13.3964	0.0136238	27.4125	0.0251037	13.1272	0.0145748		stdev	21.564	0.0224526
sum green in vessel	192305227	140082	235662316	192752	182007795	148008	747360978	576937	496415429	404644	312834010	231853	424279929	321339	509295100	395451	552021302	375934														sum green in vessel	68855435	34964	116241981	46402	22941330	11581	443534943	231109	74033394	38270	80497888	38224	664388031	352958	893841580	467093	220415780
sum green/sum far red area	50.4237	0.0367304	48.4156	0.0395999	35.6111	0.0289588	191.379	0.147738	105.637	0.0861081	73.066	0.0541519	97.8838	0.0741347	120.439	0.0935169	172.719	0.117624		average	44.8168	0.0350964	123.361	0.0959994	130.347	0.0950918		average	99.5082	0.0753959		sum green/sum far red area	35.4131	0.0179823	36.9676	0.0147569	8.56782	0.00432511	130.964	0.0682403	18.2454	0.00943155	23.5743	0.0111941	112.202	0.0596078	148.671	0.0776905	63.9885
																				stdev	8.03533	0.0055055	61.1155	0.0475708	38.3887	0.0217873		stdev	54.8636	0.0400709
sum far red area - sum green area	3673702		4674740		4962972		3328193		4294612		4049674		4013188		3833205		2820137															sum far red area - sum green area	1909388		3098028		2666036		3155585		4019386		3376425		5568384		5545132		3337510
sum red/(sum far red area-sum green area)	86.0795	0.0689484	65.6427	0.0459403	91.1821	0.070887	93.0727	0.0785655	126.315	0.121768	140.723	0.115815	121.076	0.104805	94.7193	0.0758976	113.074	0.0868607		average	80.9681	0.0619252	120.037	0.105383	109.623	0.0891877		average	103.543	0.0854986		sum red/(sum far red area-sum green area)	62.4814	0.0559483	56.822	0.035052	58.0989	0.0355295	105.667	0.0843314	42.2216	0.0257368	72.2533	0.0474274	111.721	0.0874415	120.66	0.0971122	98.0034
																				stdev	13.5152	0.0138772	24.4375	0.0234145	13.5129	0.0145934		stdev	23.4009	0.0244991
Unpaired two-tailed T-tests
Figure	Condition 1	Condition 2	Biological System	P value	Mean1	Mean2	Difference	SEM	t	df
5E	CD31-Mb-NPs	Iso-Mb-NPs	Ex vivo NMP human kidney	<0.0001	46.5	0.9185	45.58	4.309	10.58	16
5H	CD31-Mb-NPs	Iso-Mb-NPs	Ex vivo NMP human kidney	<0.0001	71.64	8.848	62.79	8.15	7.705	16
One Way ANOVA
Figure - 5E
Tukey's multiple comparisons test	Mean Diff.	95% CI of diff.	Below threshold?	Adjusted P Value	Mean 1	Mean 2	SE of diff.	n1	n2	q	DF
Targeted (MbK2) vs. Isotype (MbK3)	31.24	18.98 to 43.51	Yes	<0.0001	31.53	0.2889	3.653	3	3	12.1	12
Targeted (MbK2) vs. Targeted (MbK5)	-26.22	-38.49 to -13.95	Yes	0.0001	31.53	57.76	3.653	3	3	10.15	12
Targeted (MbK2) vs. Isotype (MbK6)	29.83	17.56 to 42.10	Yes	<0.0001	31.53	1.7	3.653	3	3	11.55	12
Targeted (MbK2) vs. Targeted (MbK8)	-18.68	-30.95 to -6.408	Yes	0.0027	31.53	50.21	3.653	3	3	7.231	12
Targeted (MbK2) vs. Isotype (MbK7)	30.77	18.50 to 43.04	Yes	<0.0001	31.53	0.7667	3.653	3	3	11.91	12
Isotype (MbK3) vs. Targeted (MbK5)	-57.47	-69.74 to -45.20	Yes	<0.0001	0.2889	57.76	3.653	3	3	22.25	12
Isotype (MbK3) vs. Isotype (MbK6)	-1.411	-13.68 to 10.86	No	0.9986	0.2889	1.7	3.653	3	3	0.5463	12
Isotype (MbK3) vs. Targeted (MbK8)	-49.92	-62.19 to -37.65	Yes	<0.0001	0.2889	50.21	3.653	3	3	19.33	12
Isotype (MbK3) vs. Isotype (MbK7)	-0.4778	-12.75 to 11.79	No	>0.9999	0.2889	0.7667	3.653	3	3	0.185	12
Targeted (MbK5) vs. Isotype (MbK6)	56.06	43.79 to 68.32	Yes	<0.0001	57.76	1.7	3.653	3	3	21.7	12
Targeted (MbK5) vs. Targeted (MbK8)	7.544	-4.725 to 19.81	No	0.3642	57.76	50.21	3.653	3	3	2.921	12
Targeted (MbK5) vs. Isotype (MbK7)	56.99	44.72 to 69.26	Yes	<0.0001	57.76	0.7667	3.653	3	3	22.06	12
Isotype (MbK6) vs. Targeted (MbK8)	-48.51	-60.78 to -36.24	Yes	<0.0001	1.7	50.21	3.653	3	3	18.78	12
Isotype (MbK6) vs. Isotype (MbK7)	0.9333	-11.34 to 13.20	No	0.9998	1.7	0.7667	3.653	3	3	0.3613	12
Targeted (MbK8) vs. Isotype (MbK7)	49.44	37.18 to 61.71	Yes	<0.0001	50.21	0.7667	3.653	3	3	19.14	12
Figure - 5H
Tukey's multiple comparisons test	Mean Diff.	95% CI of diff.	Below threshold?	Adjusted P Value	Mean 1	Mean 2	SE of diff.	n1	n2	q	DF
Targeted (MbK2) vs. Isotype (MbK3)	39.1	6.164 to 72.04	Yes	0.0173	46.99	7.889	9.805	3	3	5.639	12
Targeted (MbK2) vs. Targeted (MbK5)	-43.19	-76.12 to -10.25	Yes	0.0086	46.99	90.18	9.805	3	3	6.229	12
Targeted (MbK2) vs. Isotype (MbK6)	41.34	8.409 to 74.28	Yes	0.0118	46.99	5.644	9.805	3	3	5.963	12
Targeted (MbK2) vs. Targeted (MbK8)	-30.76	-63.69 to 2.180	No	0.0724	46.99	77.74	9.805	3	3	4.436	12
Targeted (MbK2) vs. Isotype (MbK7)	33.98	1.042 to 66.91	Yes	0.0418	46.99	13.01	9.805	3	3	4.901	12
Isotype (MbK3) vs. Targeted (MbK5)	-82.29	-115.2 to -49.35	Yes	<0.0001	7.889	90.18	9.805	3	3	11.87	12
Isotype (MbK3) vs. Isotype (MbK6)	2.244	-30.69 to 35.18	No	0.9999	7.889	5.644	9.805	3	3	0.3237	12
Isotype (MbK3) vs. Targeted (MbK8)	-69.86	-102.8 to -36.92	Yes	0.0001	7.889	77.74	9.805	3	3	10.08	12
Isotype (MbK3) vs. Isotype (MbK7)	-5.122	-38.06 to 27.81	No	0.9941	7.889	13.01	9.805	3	3	0.7388	12
Targeted (MbK5) vs. Isotype (MbK6)	84.53	51.60 to 117.5	Yes	<0.0001	90.18	5.644	9.805	3	3	12.19	12
Targeted (MbK5) vs. Targeted (MbK8)	12.43	-20.50 to 45.37	No	0.7961	90.18	77.74	9.805	3	3	1.793	12
Targeted (MbK5) vs. Isotype (MbK7)	77.17	44.23 to 110.1	Yes	<0.0001	90.18	13.01	9.805	3	3	11.13	12
Isotype (MbK6) vs. Targeted (MbK8)	-72.1	-105.0 to -39.16	Yes	0.0001	5.644	77.74	9.805	3	3	10.4	12
Isotype (MbK6) vs. Isotype (MbK7)	-7.367	-40.30 to 25.57	No	0.9708	5.644	13.01	9.805	3	3	1.062	12
Targeted (MbK8) vs. Isotype (MbK7)	64.73	31.80 to 97.67	Yes	0.0003	77.74	13.01	9.805	3	3	9.336	12
[truncated: 40 more columns]

## Sheet: Supp Figure 2
	Uncropped image of gel

## Sheet: Supp Figure 13
Microvessels
	MbK11 (CD31-Mb-NPs)																				MbK11								MbK11
	B1 (Sd8)						B3 (Sd5)						B5 (Sd3)								B1 (Sd8)		B3 (Sd5)		B5 (Sd3)				average B1,B3,B5
	S1		S2		S3		S1		S2		S3		S1		S2		S3				average S1,S2,S3		average S1,S2,S3		average S1,S2,S3
	intensity	area	intensity	area	intensity	area	intensity	area	intensity	area	intensity	area	intensity	area	intensity	area	intensity	area			intensity	area	intensity	area	intensity	area			intensity	area
red average in vessel (green mask applied) norm to vessel area	211.948	0.152817	206.372	0.147896	262.705	0.211154	203.442	0.134857	203.728	0.145307	190.645	0.137638	169.325	0.114595	182.513	0.131037	191.141	0.132529		average	227.008	0.170622	199.272	0.139267	180.993	0.126054		average	202.424	0.145314
stdev	167.481	0.119713	199.672	0.124687	194.867	0.158336	185.17	0.11743	174.771	0.117266	164.661	0.109518	130.223	0.0840434	154.997	0.11387	193.131	0.132805		stdev	31.0393	0.0351877	7.47224	0.00541197	10.9872	0.00995125		stdev	26.2222	0.0271041
sum red in vessel (green mask applied)	11933359823	8745045	11229724090	8102165	18489700934	15116681	7452587624	4969604	9792582453	7057321	10022774039	7241925	5295503421	3613935	9265458279	6736522	8874853178	6323533
sum far red area	51765211		47747461		64132333		34187096		46266171		48655318		29423857		46212878		40948803
sum red/sum far red area	230.529	0.168937	235.19	0.169688	288.305	0.235711	217.994	0.145365	211.658	0.152537	205.995	0.148841	179.973	0.122823	200.495	0.145772	216.73	0.154425		average	251.341	0.191445	211.882	0.148915	199.066	0.141007		average	220.763	0.160455
																				stdev	32.0966	0.038337	6.00252	0.0035868	18.4203	0.016331		stdev	30.1351	0.0314523
sum green in vessel		1434381		878957		3450539	1505947237	961733	3310237096	2017521	8512438990	1784546	873292942	572540	2049956454	1272707	2107439519	1334689
sum green/sum far red area		0.0277094		0.0184085		0.0538034	44.0502	0.0281315	71.5477	0.0436068	174.954	0.0366773	29.6798	0.0194584	44.359	0.0275401	51.4652	0.0325941		average	#DIV/0!	0.0333071	96.8506	0.0361385	41.8347	0.0265308		average	69.3426	0.0319922
																				stdev	#DIV/0!	0.0183494	69.0227	0.00775174	11.1099	0.00662577		stdev	53.5075	0.0113337
sum far red area - sum green area	50330830		46868504		60681794		33225363		44248650		46870772		28851317		44940171		39614114
sum red/(sum far red area-sum green area)		0.173751		0.17287		0.249114	224.304	0.149573	221.308	0.159492	213.838	0.154508	183.545	0.125261	206.173	0.1499	224.033	0.159628		average	#DIV/0!	0.198578	219.817	0.154524	204.583	0.14493		average	212.2	0.166011
																				stdev	#DIV/0!	0.0437672	5.38984	0.00495989	20.2908	0.0177147		stdev	15.6819	0.0343129
	MbK12 (CD31-NPs)																				MbK12								MbK12
	B1 (Sd2)						B3 (Sd7)						B5 (Sd6)								B1 (Sd5)		B3 (Sd7)		B5 (Sd6)				average B1,B3,B5
	S1		S2		S3		S1		S2		S3		S1		S2		S3				average S1,S2,S3		average S1,S2,S3		average S1,S2,S3
	intensity	area	intensity	area	intensity	area	intensity	area	intensity	area	intensity	area	intensity	area	intensity	area	intensity	area			intensity	area	intensity	area	intensity	area			intensity	area
red average in vessel (green mask applied) norm to vessel area	42.9299	0.0412082	38.1384	0.0347574	41.5818	0.0377862	8.37145	0.00798531	10.8365	0.0086022	11.6677	0.0103152	84.9402	0.0873002	90.6357	0.0930618	77.552	0.0780764		average	40.8834	0.0379173	10.2919	0.00896756	84.3759	0.0861461		average	45.1837	0.0443436
stdev	24.2511	0.0260023	27.0703	0.0263257	27.3289	0.0280234	11.0856	0.0130199	14.3701	0.0162772	33.5075	0.0485532	66.1668	0.0719963	77.5595	0.0880764	77.7166	0.0848788		stdev	2.47095	0.00322738	1.7143	0.00120714	6.56007	0.00755904		stdev	32.4423	0.0340196
sum red in vessel (green mask applied)	1499205609	1452094	1317799601	1191960	1223338056	1096000	511389022	488661	805777053	671075	588751214	527933	4088998600	4198965	4449610920	4523197	3199208136	3218952
sum far red area	36015852		37022692		30552654		55993021		62549000		45356494		54853251		56743822		45848274
sum red/sum far red area	41.6263	0.0403182	35.5944	0.0321954	40.0403	0.0358725	9.13309	0.00872718	12.8823	0.0107288	12.9805	0.0116396	74.5443	0.0765491	78.4158	0.0797126	69.7782	0.0702088		average	39.087	0.0361287	11.6653	0.0103652	74.2461	0.0754901		average	41.6661	0.0406613
																				stdev	3.12691	0.00406746	2.19353	0.00148988	4.32653	0.00483958		stdev	27.32	0.0285891
sum green in vessel	1445100438	838809	1346722801	883337	3554168862	2107331	1798637188	1217650	4822123088	3252565	1470028108	950081	5572311997	3028139	6162073953	3563512	2780142503	1779983
sum green/sum far red area	40.124	0.02329	36.3756	0.0238593	116.329	0.0689737	32.1225	0.0217465	77.0935	0.0520003	32.4105	0.020947	101.586	0.0552044	108.595	0.0628	60.6379	0.0388233		average	64.2763	0.0387077	47.2089	0.0315646	90.2728	0.0522759		average	67.2526	0.0408494
																				stdev	45.1182	0.0262127	25.8813	0.0177024	25.9027	0.0122537		stdev	34.595	0.0192527
sum far red area - sum green area	35177043		36139355		28445323		54775371		59296435		44406413		51825112		53180310		44068291
sum red/(sum far red area-sum green area)	42.6189	0.0412796	36.4644	0.0329823	43.0067	0.0385301	9.33611	0.00892118	13.589	0.0113173	13.2582	0.0118887	78.8999	0.0810218	83.6703	0.085054	72.5966	0.0730446		average	40.6966	0.0375973	12.0611	0.010709	78.3889	0.0797068		average	43.7156	0.0426711
																				stdev	3.67036	0.00422654	2.3657	0.00157447	5.55449	0.00611172		stdev	29.0257	0.0303568
Glomeruli
	MbK11 (CD31-Mb-NPs)																				MbK11								MbK11
	B1 (Sd8)						B3 (Sd5)						B5 (Sd3)								B1 (Sd8)		B3 (Sd5)		B5 (Sd3)				average B1,B3,B5
	S1		S2		S3		S1		S2		S3		S1		S2		S3				average S1,S2,S3		average S1,S2,S3		average S1,S2,S3
	intensity	area	intensity	area	intensity	area	intensity	area	intensity	area	intensity	area	intensity	area	intensity	area	intensity	area			intensity	area	intensity	area	intensity	area			intensity	area
red average in vessel (green mask applied) norm to vessel area	1372.02	0.727076	1654.07	0.843307	1687.14	0.735881	1317.17	0.719861	1063.71	0.642058	1053.21	0.583955	797.011	0.530507	934.614	0.582168	953.442	0.534539		average	1571.08	0.768755	1144.7	0.648625	895.022	0.549072		average	1203.6	0.655484
stdev	624.394	0.259893	444.007	0.150519	645.889	0.229722	546.759	0.230115	491.643	0.28873	575.356	0.278232	585.208	0.280109	651.043	0.281513	763.536	0.328811		stdev	173.182	0.064714	149.457	0.0681906	85.4006	0.0287334		stdev	320.241	0.107197
sum red in vessel (green mask applied)	5218936942	2600298	7231100735	3744809	7437004197	3189098	4893182072	2707569	4254541845	2483362	4533737433	2459107	3457008957	2401796	4480461062	2891873	4704071698	2702442
sum far red area	3578228		4335569		4241761		3658163		3760595		4533084		4793335		5135251		5225246
sum red/sum far red area	1458.53	0.7267	1667.86	0.863741	1753.28	0.751833	1337.61	0.740144	1131.35	0.660364	1000.14	0.54248	721.212	0.50107	872.491	0.563142	900.258	0.517189		average	1626.55	0.780758	1156.37	0.647663	831.32	0.527134		average	1204.75	0.651852
																				stdev	151.656	0.0729558	170.116	0.0994425	96.3624	0.0322085		stdev	367.692	0.127016
sum green in vessel		739632		500052		1002485	895761181	694480	1348018716	1091087	2478469351	1970985	2228139158	1462751	2539295973	2014411	3414914284	2314140
sum green/sum far red area		0.206703		0.115337		0.236337	244.866	0.189844	358.459	0.290137	546.751	0.4348	464.841	0.305164	494.483	0.392271	653.541	0.442877		average	#DIV/0!	0.186126	383.359	0.304927	537.622	0.380104		average	460.49	0.290386
																				stdev	#DIV/0!	0.06307	152.475	0.123146	101.477	0.0696582		stdev	143.379	0.114773
sum far red area - sum green area	2838596		3835517		3239276		2963683		2669508		2562099		3330584		3120840		2911106
sum red/(sum far red area-sum green area)		0.916051		0.976351		0.98451	1651.05	0.913583	1593.76	0.93027	1769.54	0.959802	1037.96	0.721134	1435.66	0.926633	1615.91	0.928321		average	#DIV/0!	0.95897	1671.45	0.934551	1363.17	0.858696		average	1517.31	0.917406
																				stdev	#DIV/0!	0.0373926	89.6506	0.0234052	295.713	0.119135		stdev	258.269	0.0780095
	MbK12 (CD31-NPs)																				MbK12								MbK12
	B1 (Sd2)						B3 (Sd7)						B5 (Sd6)								B1 (Sd5)		B3 (Sd7)		B5 (Sd6)				average B1,B3,B5
	S1		S2		S3		S1		S2		S3		S1		S2		S3				average S1,S2,S3		average S1,S2,S3		average S1,S2,S3
	intensity	area	intensity	area	intensity	area	intensity	area	intensity	area	intensity	area	intensity	area	intensity	area	intensity	area			intensity	area	intensity	area	intensity	area			intensity	area
red average in vessel (green mask applied) norm to vessel area	150.972	0.164415	149.919	0.159264	160.088	0.179121	37.0329	0.0352866	32.7915	0.0228904	33.4294	0.023555	189.647	0.228746	223.183	0.313334	212.848	0.293093		average	153.66	0.1676	34.4179	0.027244	208.559	0.278391		average	132.212	0.157745
stdev	76.4536	0.118541	86.9733	0.143595	70.1061	0.131274	37.0652	0.0416706	25.3081	0.0239761	40.7694	0.0365193	92.8591	0.151814	112.768	0.186977	94.2703	0.183474		stdev	5.59213	0.0103047	2.28701	0.006973	17.1746	0.0441688		stdev	77.6376	0.111389
sum red in vessel (green mask applied)	694677215	781159	654529821	708656	783969423	886103	174141218	165264	167896984	116323	153319923	105130	861034558	1054937	1038864696	1472073	806456190	1105404
sum far red area	4450643		4279510		4797281		4727762		4890771		4611196		4558683		4757310		3797204
sum red/sum far red area	156.085	0.175516	152.945	0.165593	163.42	0.184709	36.8338	0.0349561	34.3293	0.0237842	33.2495	0.0227989	188.878	0.231413	218.372	0.309434	212.382	0.29111		average	157.483	0.175273	34.8042	0.0271797	206.544	0.277319		average	132.944	0.159924
																				stdev	5.37544	0.00956064	1.83871	0.00675253	15.5897	0.040798		stdev	77.057	0.110972
sum green in vessel	881704728	623118	513800593	361179	722119485	530736	30853303	20938	12648821	6942	11237356	6032	1211189075	787271	1700894271	1225005	624458552	450879
sum green/sum far red area	198.107	0.140006	120.061	0.0843973	150.527	0.110633	6.52598	0.00442873	2.58626	0.00141941	2.43697	0.00130812	265.688	0.172697	357.533	0.2575	164.452	0.11874		average	156.232	0.111679	3.84974	0.00238542	262.558	0.182979		average	140.88	0.0990143
																				stdev	39.3348	0.0278193	2.3189	0.00177044	96.5784	0.0699489		stdev	124.104	0.0873087
sum far red area - sum green area	3827525		3918331		4266545		4706824		4883829		4605164		3771412		3532305		3346325
sum red/(sum far red area-sum green area)	181.495	0.20409	167.043	0.180857	183.748	0.207686	36.9976	0.0351116	34.3781	0.023818	33.293	0.0228287	228.306	0.279719	294.104	0.416746	240.998	0.330334		average	177.429	0.197544	34.8896	0.0272528	254.469	0.342266		average	155.596	0.189021
																				stdev	9.06457	0.0145634	1.9045	0.00682388	34.9065	0.0692881		stdev	98.1557	0.14111

## Sheet: Supp Figure 14
Microvessels
	MbK13 red (CD31-Mb-NPs)																				MbK13 red								MbK13 red
	B1 (Sd8)						B3 (Sd6)						B5 (Sd6)								B1 (Sd8)		B3 (Sd5)		B5 (Sd3)				average B1,B3,B5
	S1		S2		S3		S1		S2		S3		S1		S2		S3				average S1,S2,S3		average S1,S2,S3		average S1,S2,S3
	intensity	area	intensity	area	intensity	area	intensity	area	intensity	area	intensity	area	intensity	area	intensity	area	intensity	area			intensity	area	intensity	area	intensity	area			intensity	area
red average in vessel norm to vessel area	229.281	0.137252	223.581	0.139299	363.244	0.20322	280.813	0.186516	230.209	0.166191	214.99	0.158203	305.582	0.194115	228.524	0.162993	223.184	0.159514		average	272.035	0.159924	242.004	0.170303	252.43	0.172207		average	255.49	0.167478
stdev	260.039	0.109291	247.65	0.128307	474.408	0.207792	240.067	0.14407	234.456	0.15882	197.047	0.153618	256.317	0.143721	182.405	0.132642	166.182	0.124695		stdev	79.0401	0.0375097	34.4603	0.0145973	46.1086	0.0190523		stdev	50.6417	0.0229901
sum red in vessel	4913642480	2980130	3406332187	2129102	9851565067	5505806	13388799371	9235368	19370719148	14903172	14065012683	10518399	10017779713	6544790	11208716700	8425200	11373373503	8382093
sum far red area	21397505		15611710		29705911		50702639		95889442		70699777		32546279		52039834		50189582
sum red/sum far red area	229.636	0.139275	218.191	0.136379	331.637	0.185344	264.065	0.182148	202.011	0.15542	198.94	0.148776	307.801	0.201092	215.387	0.161899	226.608	0.167009		average	259.821	0.153666	221.672	0.162115	249.932	0.176666		average	243.808	0.164149
																				stdev	62.4566	0.0274723	36.7456	0.0176645	50.429	0.0213067		stdev	47.3552	0.0219478
	MbK13 green (CD31-NPs)																				MbK13 green								MbK13 green
	B1 (Sd8)						B3 (Sd6)						B5 (Sd6)								B1 (Sd5)		B3 (Sd7)		B5 (Sd6)				average B1,B3,B5
	S1		S2		S3		S1		S2		S3		S1		S2		S3				average S1,S2,S3		average S1,S2,S3		average S1,S2,S3
	intensity	area	intensity	area	intensity	area	intensity	area	intensity	area	intensity	area	intensity	area	intensity	area	intensity	area			intensity	area	intensity	area	intensity	area			intensity	area
green average in vessel norm to vessel area	121.244	0.0815075	110.545	0.0780849	139.818	0.0992794	40.659	0.027584	49.6968	0.0297769	37.3263	0.0207484	60.3251	0.0433881	40.5115	0.0285794	36.0914	0.0282613		average	123.869	0.0862906	42.5607	0.0260364	45.6427	0.0334096		average	70.6908	0.0485789
stdev	176.812	0.0864949	163.708	0.10689	174.165	0.122977	47.7302	0.0388061	134.342	0.0726534	59.8866	0.0486355	112.691	0.0656842	81.6421	0.0567913	51.1922	0.0520111		stdev	14.8122	0.011378	6.40075	0.00470898	12.906	0.0086431		stdev	41.2217	0.0294406
sum green in vessel	2385477373	1696478	1629329193	1195874	2962466401	2184919	1736872387	1129880	3521232142	2151294	2560832656	1434229	1787507315	1318999	1837875535	1353638	1790062560	1366176
sum far red area	21397505		15611710		29705911		50702639		95889442		70699777		32546279		52039834		50189582
sum green/sum far red area	111.484	0.0792839	104.366	0.0766011	99.7265	0.0735517	34.2561	0.0222844	36.7218	0.0224351	36.2212	0.0202862	54.922	0.0405269	35.3167	0.0260116	35.666	0.0272203		average	105.192	0.0764789	35.733	0.0216686	41.9682	0.0312529		average	60.9645	0.0431335
																				stdev	5.92209	0.00286808	1.30335	0.00119957	11.2197	0.00805419		stdev	33.8858	0.025716
Glomeruli
	MbK13 red (CD31-Mb-NPs)																				MbK13 red								MbK13 red
	B1 (Sd8)						B3 (Sd6)						B5 (Sd6)								B1 (Sd8)		B3 (Sd5)		B5 (Sd3)				average B1,B3,B5
	S1		S2		S3		S1		S2		S3		S1		S2		S3				average S1,S2,S3		average S1,S2,S3		average S1,S2,S3
	intensity	area	intensity	area	intensity	area	intensity	area	intensity	area	intensity	area	intensity	area	intensity	area	intensity	area			intensity	area	intensity	area	intensity	area			intensity	area
red average in vessel norm to vessel area	466.512	0.289245	430.311	0.258401	1349.63	0.583631	1019.35	0.641159	1508.69	0.849975	742.763	0.550609	591.482	0.455401	1037.68	0.709456	976.857	0.595307		average	748.817	0.377093	1090.27	0.680581	868.673	0.586721		average	902.586	0.548132
stdev	722.027	0.362006	827.772	0.372333	1306.28	0.439495	892.566	0.33767	948.12	0.180287	713.048	0.373718	594.498	0.352447	805.299	0.371313	1020.77	0.372238		stdev	520.633	0.179531	387.859	0.153527	241.974	0.127245		stdev	377.516	0.190015
sum red in vessel	2024887900	1248144	1968192744	1096130	6167656620	2718832	4628043012	2916740	6529245908	3669630	3545774681	2543770	2395822863	1895475	3925271812	2753769	4551506603	2841356
sum far red area	3969708		4102299		4431820		4302313		4359724		4549171		4140959		3953215		4716825
sum red/sum far red area	510.085	0.314417	479.778	0.267199	1391.68	0.61348	1075.71	0.677947	1497.63	0.841712	779.433	0.559172	578.567	0.457738	992.932	0.69659	964.951	0.602387		average	793.846	0.398365	1117.59	0.692944	845.483	0.585572		average	918.973	0.55896
																				stdev	517.957	0.187785	360.925	0.141865	231.579	0.12031		stdev	368.421	0.184756
	MbK13 green (CD31-NPs)																				MbK13 green								MbK13 green
	B1 (Sd8)						B3 (Sd6)						B5 (Sd6)								B1 (Sd5)		B3 (Sd7)		B5 (Sd6)				average B1,B3,B5
	S1		S2		S3		S1		S2		S3		S1		S2		S3				average S1,S2,S3		average S1,S2,S3		average S1,S2,S3
	intensity	area	intensity	area	intensity	area	intensity	area	intensity	area	intensity	area	intensity	area	intensity	area	intensity	area			intensity	area	intensity	area	intensity	area			intensity	area
green average in vessel norm to vessel area	54.2252	0.0366536	81.701	0.0637429	269.196	0.220033	170.829	0.127264	264.034	0.213074	105.448	0.0649149	127.515	0.0753784	123.103	0.0913162	131.373	0.104744		average	135.041	0.10681	180.104	0.135084	127.331	0.0904795		average	147.492	0.110791
stdev	67.9375	0.0519509	169.615	0.170369	343.027	0.246886	217.646	0.203268	264.508	0.221944	104.943	0.0850897	219.688	0.128179	140.408	0.150015	206.489	0.211254		stdev	116.991	0.0989853	79.6987	0.0743884	4.13811	0.0147005		stdev	74.9892	0.065337
sum green in vessel	222238928	150069	399450293	327599	1196744911	967451	771890655	577895	1147871717	929937	504914169	317999	459717102	271039	469163640	341138	597088739	471487
sum far red area	3969708		4102299		4431820		4302313		4359724		4549171		4140959		3953215		4716825
sum green/sum far red area	55.9837	0.0378035	97.3723	0.0798574	270.035	0.218297	179.413	0.134322	263.29	0.213302	110.99	0.0699026	111.017	0.0654532	118.679	0.0862938	126.587	0.0999586		average	141.13	0.111986	184.564	0.139175	118.761	0.0839019		average	148.152	0.111688
																				stdev	113.536	0.0944384	76.2804	0.0718227	7.78529	0.0173766		stdev	74.378	0.0645574
